# Supplementary material for: Parenterally administered pegbovigrastim alters leukocyte counts, granulocyte functions, and uterine cell population in healthy postpartum dairy cows
Source: PLoS One. 2026 Feb 13;21(2):e0342743. doi: 10.1371/journal.pone.0342743 (PMC12904405; doi:10.1371/journal.pone.0342743)
Supplement: S1 Data — (XLSX) [file pone.0342743.s001.xlsx]

## Sheet: Peripheral Blood data
Sample ID	Group	0TLC (x109/L)	0SegsAbs	0Segs%	0BandsAbs	0Bands%	0MetaAbs	0Meta%	0Toxic	0EosAbs	0Eos%	0BasoAbs	0Baso%	0LymphoAbs	0Lympho%	0MonoAbs	0Mono%	0Platelets (x109/L)	0RBC (x1012/L)	0HGB (g/L)	0HCT (L/L)	0MCV (fL)	0MCH (pg)	0MCHC (g/L)	0RDW (%)	3TLC (x109/L)	3SegsAbs	3Segs%	3BandsAbs	3Bands%	3MetAbs	3Meta%	3Toxic	3EosAbs	3Eos%	3BasoAbs	3Baso%	3LymphoAbs	3Lympho%	3MonoAbs	3Mono%	3Platelets (x109/L)	3RBC (x1012/L)	3HGB (g/L)	3HCT (L/L)	3MCV (fL)	3MCH (pg)	3MCHC (g/L)	3RDW (%)
C1	1	9.7	5.917	61						0.291	3			2.813	29	0.679	7	222	5.45	88	0.246	45.2	16.2	358	18.5	6.6	3.432	52						0.066	1			2.97	45	0.132	2	171	5.48	88	0.248	45.2	16.2	357	18.5
C2	1	6.2	3.286	53						0.062	1			2.356	38	0.496	8	704	5.1	88	0.251	49.2	17.2	349	20.9	7.3	3.358	46						0.073	1			3.504	48	0.365	5	825	5.01	85	0.245	48.9	16.9	345	20.2
C3	1	7.4	3.774	51						0.148	2			3.182	43	0.296	4	474	7.87	120	0.336	42.7	15.2	356	19.6	6.1	3.7	58	0	0	0	0	0	0	0	0	0	3.1	44	0.13	3.8	690	4.83	87	0.242	50.8	18.1	355	17.1
C4	1	5	3.3	66						0.05	1			1.5	30	0.15	3	604	5.37	98	0.274	51.1	18.2	356	17.8	6	3.6	60										2.16	36	0.24	4	684	4.77	88	0.245	51.3	18.4	358	17.4
C6	1	5	2.65	53										2.25	45	0.1	2	467	6.72	104	0.28	41.6	15.4	371	19.1	4.9	2.058	42										2.646	54	0.196	4	469	6.21	96	0.255	41.1	15.4	375	18.8
C7	1	8.4	2.772	33						0.084	1			4.872	58	0.672	8	432	6.66	115	0.315	47.3	17.3	366	18.2	4.5	1.71	38										2.61	58	0.18	4	528	6.11	92	0.249	40.8	15.1	369	18.8
C8	1	7	2.8	40	0.07	1				0.21	3			3.64	52	0.28	4	402	6.53	113	0.305	46.7	17.3	371	20.3	6.8	3.06	45	0.136	2				0.068	1			3.332	49	0.204	3	474	6.14	105	0.291	47.4	17.1	361	20.1
C9	1	9.5	6	59	0	0	0	0	0	0.28	3	0	0	2.8	30	0.7	7	225	5.5	89	0.25	45.1	16.1	359	18.7	6.4	3.4	53	0	0	0	0	0	0.07	1	0	0	3	46	0.13	2	355	5.45	89	0.25	45.4	16.3	359	18.6
C10	1	6	3.3	54	0	0	0	0	0	0.06	1	0	0	2.4	38	0.5	8	700	5.15	88	0.25	49	17.1	351	20.7	7	3.5	47	0	0	0	0	0	0.07	1	0	0	3.5	49	0.36	5	840	5.05	86	0.24	48.7	17	346	20
C11	1	7.3	3.8	50	0	0	0	0	0	0.15	2	0	0	3.2	44	0.3	4	480	7.8	119	0.34	42.8	15.3	356	19.6	5.9	3.5	59	0	0	0	0	0	0.06	1	0	0	2.2	37	0.24	4	670	4.8	87	0.24	51.5	18.5	359	17.5
G1	2	6.4	2.304	36										3.52	55	0.576	9	369	6.1	105	0.295	48.4	17.2	355	18.2	19.9	8.756	44	3.582	18	0.199	1	2+	0.199	1			4.975	25	2.189	11	243	5.38	94	0.258	48	17.4	363	18.2
G2	2	12.2	7.442	61						0.122	1			4.514	37	0.122	1	634	6.37	104	0.29	45.6	16.4	359	17.8	20	12.8	64	2	10			1+	0.2	1			2.4	12	2.6	13	619	5.94	97	0.267	45	16.3	362	17.5
G3	2	7.4	3.552	48										3.33	45	0.518	7	420	6.72	116	0.321	47.8	17.2	360	18.3	24.3	11.907	49	5.346	22	0.243	1	1+					3.159	13	3.645	15	426	6.11	104	0.289	47.2	17.1	361	17.9
G4	2	5.1	1.683	33						0.051	1			3.06	60	0.306	6	67	5.71	97	0.274	47.9	17	354	17.2	13.8	5.934	43	2.898	21			2+	0.276	2			3.174	23	1.518	11	381	5.59	98	0.272	48.7	17.6	362	17.4
G5	2	8.4	4.62	55										3.192	38	0.588	7	568	6.42	105	0.291	45.3	16.4	361	18.1	22.3	10.927	49	4.683	21	0.223	1	1+	0.223	1	0.223	1	5.129	23	0.892	4	277	6.54	110	0.295	45.2	16.8	372	18.1
G6	2	5.8	2.668	46										2.9	50	0.232	4	486	5.99	93	0.252	42.1	15.5	367	18.6	16.4	6.396	39	3.608	22	0.164	1	2+					4.1	25	2.132	13	288	5.79	92	0.244	42.1	15.9	377	18.8
G7	2	8.8	5.808	66						0.088	1			2.464	28	0.44	5	497	6.27	111	0.298	47.5	17.7	372	18.9	20.2	12.322	61	2.222	11			1+					3.434	17	2.222	11	787	5.66	98	0.266	47.1	17.3	368	18.7
G8	2	6.9	2.967	43						0.069	1			3.657	53	0.207	3	408	6.18	109	0.298	48.2	17.7	366	16.9	21.2	10.388	49	3.392	16			1+	0.212	1			4.876	23	2.332	11	299	6.1	108	0.296	48.5	17.7	366	17.2
G9	2	7.8	4.05	52	0.18	3	0.06	1	0	0.1	2	0.02	1	3.8	50	0.5	8	410	6.25	110	0.29	46.8	17	360	18	18	9.8	46	3	17	0.18	1	2+	0.19	1	0	0	4.3	24	2.1	10	255	5.3	93	0.25	47	17	360	18
G10	2	6	2.5	42	0.15	2	0.05	1	0	0.08	1	0.03	1	3.4	54	0.35	6	390	6	108	0.28	47.5	17.2	365	17.5	18.2	11.5	55	3.5	18	0.21	1	1+	0.2	1	0	0	3	15	3	14	450	5.8	99	0.27	46	16.5	365	17.8
G11	2	9.1	5.9	65	0.2	3	0.07	1	0	0.11	2	0.04	1	2.9	30	0.4	5	500	6.35	112	0.3	46.5	17.3	370	18.3	18.3	10.5	50	4.7	20	0.22	1	1+	0.15	1	0	0	3.5	18	3.2	14	390	6	102	0.28	47.5	17	360	17.5
G12	2	6.7	3.1	46	0.12	2	0.04	1	0	0.07	1	0.01	1	3.6	52	0.25	4	420	6.1	109	0.29	48	17.1	360	17.8	18.1	6	42	2.4	20	0.14	1	2+	0.28	2	0	0	3	20	1.5	11	310	5.5	96	0.27	48.2	17.2	362	17.6
[truncated: 72 more columns]

## Sheet: Uterine cytology data
Given ID	Group	SampleID	Time	Epithelial %	Neut %	Lymph %	Macrophage %	Mast cell %	Plasma cell %
1	1	C10	1	31.5	65.25	2	1.25	0	0
1	1	C13	2	21.75	73.25	2.75	2.25	0	0
1	1	C16	3	26	35.5	10.75	27.75	0	0
1	1	C110	4	100	0	0	0	0	0
1	1	C121	5	99.25	0.75	0	0	0	0
2	1	C20	1	79.75	18.75	0	0.5	1	0
2	1	C23	2	86.25	6	3	4	0.75	0
2	1	C26	3	73.75	15.5	3	7.5	0.25	0
2	1	C210	4	99.5	0.5	0	0	0	0
2	1	C221	5	90.6	7.6	1.8	0.4	0.4	0.2
3	1	C30	1	23	2.75	25.5	6.5	1	41.25
3	1	C33	2	89.5	6.25	3	1	0.25	0
3	1	C36	3	67.1	2.3	11.8	5.3	0.6	13.9
3	1	C310	4	71.25	3.1	10.5	4.6	0.5	10.05
3	1	C321	5	99.75	0	0.25	0	0	0
4	1	C40	1	85.25	14.75	0	0	0	0
4	1	C43	2	41	50	2.75	6	0.25	0
4	1	C46	3	31	56.5	1	11.5	0	0
4	1	C410	4	97.75	1.25	0.75	0.25	0	0
4	1	C421	5	95.25	2	2.5	0.25	0	0
5	1	C50	1	97.75	1	1	0	0.25	0
5	1	C53	2	52.75	22	13.5	8.5	3.25	0
5	1	C56	3	68	12	10	6	2	2
5	1	C510	4	70.1	11.2	9.3	5.7	2.1	1.6
5	1	C521	5	65.4	13.5	11.2	6.2	2.2	1.5
6	1	C60	1	67.75	10.25	16.25	3	2	1
6	1	C63	2	83.75	9.5	1	5.5	0.25	0
6	1	C66	3	98.5	0.75	0.25	0.5	0	0
6	1	C610	4	83.75	11	1	4.25	0	0
6	1	C621	5	98.75	0.25	0	1	0	0
7	1	C70	1	99.25	0.5	0	0.25	0	0
7	1	C73	2	62.25	34.75	0.25	2.75	0	0
7	1	C76	3	95.25	3.25	0	1.5	0	0
7	1	C710	4	81.75	11.5	3	3.75	0	0
7	1	C721	5	81.1	9.2	4	3	1	1.7
8	1	C80	1	9.75	79.5	0.25	10.5	0	0
8	1	C83	2	64.5	12	9.75	13.5	0	0
8	1	C86	3	86.25	3	7	3.75	0	0
8	1	C810	4	82.25	10.25	4	3.5	0	0
8	1	C821	5	80	10	5.5	3.5	0.5	0.5
9	2	G10	1	5	88.75	2.25	5.5	0	0
9	2	G13	2	19.75	35.5	8.75	35.75	0.25	0
9	2	G16	3	38.75	9.5	4.5	47.25	0	0
9	2	G110	4	26.5	27.25	10.25	34	1	0
9	2	G121	5	93.5	1.5	3.5	0.25	1.25	0
10	2	G20	1	60.5	30.25	8.25	0.75	0.25	0
10	2	G23	2	98	1	0.5	0.5	0	0
10	2	G26	3	64.25	29.25	2.75	3.75	0	0
10	2	G210	4	97.25	2.25	0	0.5	0	0
10	2	G221	5	92.25	6.75	0.25	0.75	0	0
11	2	G30	1	32.25	61.75	3	2.75	0.25	0
11	2	G33	2	18	75	4	3	0	0
11	2	G36	3	8.75	87.25	2.5	1.5	0	0
11	2	G310	4	28.5	69.75	1	0.75	0	0
11	2	G321	5	46	53	0	1	0	0
12	2	G40	1	97.25	0	2.75	0	0	0
12	2	G43	2	88	2.75	6	3	0.25	0
12	2	G46	3	89	5.5	1.5	4	0	0
12	2	G410	4	89.25	8	1.75	1	0	0
12	2	G421	5	38.5	55	3.5	2.5	0.75	0
13	2	G60	1	97.5	1	1.5	0	0	0
13	2	G63	2	50.5	43.75	3.5	2.25	0	0
13	2	G66	3	91	3	3.5	2.5	0	0
13	2	G610	4	64.75	14.25	9.5	10.75	1.5	0
13	2	G621	5	99.5	0	0.5	0	0	0
14	2	G70	1	100	0	0	0	0	0
14	2	G73	2	71	26	1.75	1.25	0	0
14	2	G76	3	54	41.75	1.75	2.5	0	0
14	2	G710	4	91.75	5.75	1.75	0.75	0	0
14	2	G721	5	72	24.5	1.5	1.5	0.25	0.25
15	2	G80	1	81.25	9	7.25	2.25	0.25	0
15	2	G83	2	60.75	27	8.25	4	0	0
15	2	G86	3	83	8.75	7	0.75	0.25	0.25
15	2	G810	4	91.25	6	1.75	1	0	0
15	2	G821	5	75	14	5	3	2	1

## Sheet: Neutrophil Function Data
Depth	Specifics	Statistic		#Cells
	C10 b1.fcs			43654
>	C10 b1.fcs/Lymphocytes	83.2		36330
> >	n/a	47.8	Neutrophils %	17370
> > >	Geometric Mean : FL1-A = 6963447.093963623	6960000	MFI
> > >	Median : FL1-A = 7979978.084564209	7980000
> > >	n/a	97.5	Burst %	16943
	C10 neg.fcs			31516
>	C10 neg.fcs/Lymphocytes	91.4		28816
> >	n/a	54.2	Neutrophils %	15608
> > >	Geometric Mean : FL1-A = 1280.90612793	1281	MFI
> > >	Median : FL1-A = 1182.364379883	1182
> > >	n/a	1.48	Burst %	231
	C10-98(C146)neg.fcs			15000
>	C10-98(C146)neg.fcs/Lymphocytes	87.8		13164
> >	n/a	57.3	Neutrophils %	7546
> > >	Geometric Mean : FL1-A = 2196.413818359	2196	MFI
> > >	Median : FL1-A = 2210.278564453	2210
> > >	n/a	0.11	Burst %	8
	C13-neg.fcs			15000
>	C13-neg.fcs/Lymphocytes	93.7		14051
> >	n/a	25.7	Neutrophils %	3606
> > >	Geometric Mean : FL1-A = 1043471.097946167	1040000	MFI
> > >	Median : FL1-A = 1203751.802444458	1200000
> > >	n/a	98.9	Burst %	3565
	C13b.fcs			15000
>	C13b.fcs/Lymphocytes	93.6		14037
> >	n/a	21.6	Neutrophils %	3036
> > >	Geometric Mean : FL1-A = 43437.33984375	43437	MFI
> > >	Median : FL1-A = 43310.75390625	43311
> > >	n/a	88.6	Burst %	2691
	C16 Dup.fcs			15000
>	C16 Dup.fcs/Lymphocytes	84.7		12708
> >	n/a	43.8	Neutrophils %	5563
> > >	Geometric Mean : FL1-A = 451414.29901123047	451000	MFI
> > >	Median : FL1-A = 475836.706161499	476000
> > >	n/a	98.4	Burst %	5472
	C16 Neg.fcs			15000
>	C16 Neg.fcs/Lymphocytes	94		14103
> >	n/a	67.5	Neutrophils %	9520
> > >	Geometric Mean : FL1-A = 2249.51171875	2250	MFI
> > >	Median : FL1-A = 2084.182128906	2084
> > >	n/a	1.16	Burst %	110
	C20 neg.fcs			15000
>	C20 neg.fcs/Lymphocytes	91.9		13783
> >	n/a	41.1	Neutrophils %	5660
> > >	Geometric Mean : FL1-A = 2061.666015625	2062	MFI
> > >	Median : FL1-A = 1875.060424805	1875
> > >	n/a	1.06	Burst %	60
	C20.fcs			15000
>	C20.fcs/Lymphocytes	92.5		13873
> >	n/a	23.3	Neutrophils %	3230
> > >	Geometric Mean : FL1-A = 172939.01443481445	172939	MFI
> > >	Median : FL1-A = 221722.96047210693	221723
> > >	n/a	86.9	Burst %	2806
	C23 Dup.fcs			15000
>	C23 Dup.fcs/Lymphocytes	81.1		12158
> >	n/a	36.1	Neutrophils %	4394
> > >	Geometric Mean : FL1-A = 503921.9379425049	504000	MFI
> > >	Median : FL1-A = 551107.4542999268	551000
> > >	n/a	98	Burst %	4307
	C23 Neg.fcs			15000
>	C23 Neg.fcs/Lymphocytes	95.7		14349
> >	n/a	60.5	Neutrophils %	8687
> > >	Geometric Mean : FL1-A = 2263.143554688	2263	MFI
> > >	Median : FL1-A = 2006.103271484	2006
> > >	n/a	2.04	Burst %	177
	C26 Dup.fcs			15000
>	C26 Dup.fcs/Lymphocytes	93.4		14013
> >	n/a	35.4	Neutrophils %	4958
> > >	Geometric Mean : FL1-A = 188953.8860321045	188954	MFI
> > >	Median : FL1-A = 210305.42850494385	210305
> > >	n/a	89.5	Burst %	4436
	C26 Neg.fcs			15000
>	C26 Neg.fcs/Lymphocytes	96.3		14438
> >	n/a	1.47	Neutrophils %	212
> > >	Geometric Mean : FL1-A = 12056.9375	12057	MFI
> > >	Median : FL1-A = 24498.294921875	24498
> > >	n/a	61.3	Burst %	130
	C30 Neg.fcs			15000
>	C30 Neg.fcs/Lymphocytes	93.7		14052
> >	n/a	42.5	Neutrophils %	5971
> > >	Geometric Mean : FL1-A = 2458.496582031	2458	MFI
> > >	Median : FL1-A = 2133.733642578	2134
> > >	n/a	1.59	Burst %	95
	C30.fcs			15000
>	C30.fcs/Lymphocytes	90.4		13555
> >	n/a	37.1	Neutrophils %	5029
> > >	Geometric Mean : FL1-A = 291368.81828308105	291369	MFI
> > >	Median : FL1-A = 431881.14166259766	432000
> > >	n/a	89.1	Burst %	4481
	C40 Neg.fcs			15000
>	C40 Neg.fcs/Lymphocytes	90.4		13564
> >	n/a	57	Neutrophils %	7729
> > >	Geometric Mean : FL1-A = 3176.147460938	3176	MFI
> > >	Median : FL1-A = 2820.453857422	2820
> > >	n/a	2.43	Burst %	188
	C40.fcs			15000
>	C40.fcs/Lymphocytes	88.1		13215
> >	n/a	31.4	Neutrophils %	4145
> > >	Geometric Mean : FL1-A = 304582.66735076904	304583	MFI
> > >	Median : FL1-A = 299170.28427124023	299170
> > >	n/a	97.3	Burst %	4032
	C43 Neg.fcs			15000
>	C43 Neg.fcs/Lymphocytes	92.7		13901
> >	n/a	71.2	Neutrophils %	9903
> > >	Geometric Mean : FL1-A = 2684.127685547	2684	MFI
> > >	Median : FL1-A = 2559.913574219	2560
> > >	n/a	1.14	Burst %	113
	C43.fcs			15000
>	C43.fcs/Lymphocytes	84.1		12616
> >	n/a	34.9	Neutrophils %	4409
> > >	Geometric Mean : FL1-A = 1597372.1504211426	1600000	MFI
> > >	Median : FL1-A = 2303759.5748901367	2300000
> > >	n/a	99.2	Burst %	4372
	C46 Neg.fcs			15000
>	C46 Neg.fcs/Lymphocytes	89.6		13444
> >	n/a	61.9	Neutrophils %	8318
> > >	Geometric Mean : FL1-A = 2597.691650391	2598	MFI
> > >	Median : FL1-A = 2406.791259766	2407
> > >	n/a	1.06	Burst %	88
	C46.fcs			15000
>	C46.fcs/Lymphocytes	87.8		13177
> >	n/a	46.2	Neutrophils %	6085
> > >	Geometric Mean : FL1-A = 1175839.4241333008	1180000	MFI
> > >	Median : FL1-A = 1742843.1510925293	1740000
> > >	n/a	98.8	Burst %	6010
	C50 Neg.fcs			15000
>	C50 Neg.fcs/Lymphocytes	98.1		14719
> >	n/a	60.6	Neutrophils %	8916
> > >	Geometric Mean : FL1-A = 1922.418212891	1922	MFI
> > >	Median : FL1-A = 1864.078369141	1864
> > >	n/a	0.62	Burst %	55
	C50.fcs			15000
>	C50.fcs/Lymphocytes	91		13654
> >	n/a	26.7	Neutrophils %	3644
> > >	Geometric Mean : FL1-A = 512006.5212249756	512000	MFI
> > >	Median : FL1-A = 533586.7404937744	534000
> > >	n/a	97.1	Burst %	3538
	C53 Neg.fcs			15000
>	C53 Neg.fcs/Lymphocytes	99		14854
> >	n/a	42.9	Neutrophils %	6373
> > >	Geometric Mean : FL1-A = 2213.204589844	2213	MFI
> > >	Median : FL1-A = 2127.475830078	2127
> > >	n/a	0.6	Burst %	38
	C53.fcs			15000
>	C53.fcs/Lymphocytes	94.6		14188
> >	n/a	24.3	Neutrophils %	3447
> > >	Geometric Mean : FL1-A = 483655.16662597656	484000	MFI
> > >	Median : FL1-A = 543073.320388794	543000
> > >	n/a	98	Burst %	3378
	C60 Neg.fcs			15000
>	C60 Neg.fcs/Lymphocytes	91.1		13660
> >	n/a	69	Neutrophils %	9427
> > >	Geometric Mean : FL1-A = 2750.327148438	2750	MFI
> > >	Median : FL1-A = 2515.196533203	2515
> > >	n/a	1.53	Burst %	144
	C60.fcs			15000
>	C60.fcs/Lymphocytes	90.7		13611
> >	n/a	41.8	Neutrophils %	5691
> > >	Geometric Mean : FL1-A = 677209.5203399658	677000	MFI
> > >	Median : FL1-A = 732767.4865722656	733000
> > >	n/a	99	Burst %	5634
	C63N.fcs			15000
>	C63N.fcs/Lymphocytes	93		13956
> >	n/a	60.8	Neutrophils %	8479
> > >	Geometric Mean : FL1-A = 2485.446289063	2485	MFI
> > >	Median : FL1-A = 2309.832519531	2310
> > >	n/a	0.63	Burst %	53
	C63.fcs			15000
>	C63.fcs/Lymphocytes	91.2		13684
> >	n/a	25.3	Neutrophils %	3466
> > >	Geometric Mean : FL1-A = 744481.897354126	744000	MFI
> > >	Median : FL1-A = 971450.3288269043	971000
> > >	n/a	96.7	Burst %	3353
	C66 Neg.fcs			15000
>	C66 Neg.fcs/Lymphocytes	98.7		14809
> >	n/a	42.3	Neutrophils %	6258
> > >	Geometric Mean : FL1-A = 1993.754638672	1994	MFI
> > >	Median : FL1-A = 1936.629272461	1937
> > >	n/a	0.22	Burst %	14
	C66.fcs			15000
>	C66.fcs/Lymphocytes	84.4		12664
> >	n/a	44.4	Neutrophils %	5626
> > >	Geometric Mean : FL1-A = 522491.55044555664	522000	MFI
> > >	Median : FL1-A = 560905.5042266846	561000
> > >	n/a	98.3	Burst %	5529
	C70N.fcs			15000
>	C70N.fcs/Lymphocytes	94.5		14170
> >	n/a	92.8	Neutrophils %	13143
> > >	Geometric Mean : FL1-A = 1818.799560547	1819	MFI
> > >	Median : FL1-A = 1768.088378906	1768
> > >	n/a	0.21	Burst %	27
	C73 Neg.fcs			15000
>	C73 Neg.fcs/Lymphocytes	98.5		14772
> >	n/a	53.7	Neutrophils %	7933
> > >	Geometric Mean : FL1-A = 2330.434570313	2330	MFI
> > >	Median : FL1-A = 2249.574462891	2250
> > >	n/a	0.45	Burst %	36
	C73.fcs			15000
>	C73.fcs/Lymphocytes	91.4		13717
> >	n/a	25.1	Neutrophils %	3442
> > >	Geometric Mean : FL1-A = 276197.2427368164	276197	MFI
> > >	Median : FL1-A = 297418.0221557617	297418
> > >	n/a	96.3	Burst %	3314
	C76 Neg.fcs			15000
>	C76 Neg.fcs/Lymphocytes	89.3		13399
> >	n/a	57.2	Neutrophils %	7659
> > >	Geometric Mean : FL1-A = 2431.5703125	2432	MFI
> > >	Median : FL1-A = 2413.870605469	2414
> > >	n/a	0.065	Burst %	5
	C76.fcs			15000
>	C76.fcs/Lymphocytes	87.3		13088
> >	n/a	25.7	Neutrophils %	3361
> > >	Geometric Mean : FL1-A = 382341.3848876953	382341	MFI
> > >	Median : FL1-A = 391985.98861694336	391986
> > >	n/a	97.6	Burst %	3280
	C80 Neg.fcs			15000
>	C80 Neg.fcs/Lymphocytes	81.8		12268
> >	n/a	71.8	Neutrophils %	8804
> > >	Geometric Mean : FL1-A = 2385.556884766	2386	MFI
> > >	Median : FL1-A = 2289.569335938	2290
> > >	n/a	0.2	Burst %	18
	C80.fcs			15000
>	C80.fcs/Lymphocytes	82.9		12439
> >	n/a	45.8	Neutrophils %	5693
> > >	Geometric Mean : FL1-A = 559736.2518310547	560000	MFI
> > >	Median : FL1-A = 797916.8891906738	798000
> > >	n/a	95.6	Burst %	5440
	C83 Neg.fcs			15000
>	C83 Neg.fcs/Lymphocytes	95.3		14296
> >	n/a	80.6	Neutrophils %	11524
> > >	Geometric Mean : FL1-A = 2734.460693359	2734	MFI
> > >	Median : FL1-A = 2613.089355469	2613
> > >	n/a	0.66	Burst %	76
	C83.fcs			15000
>	C83.fcs/Lymphocytes	89.9		13480
> >	n/a	32.8	Neutrophils %	4419
> > >	Geometric Mean : FL1-A = 412100.1720428467	412000	MFI
> > >	Median : FL1-A = 630830.0018310547	631000
> > >	n/a	91.8	Burst %	4057
	C86 Neg.fcs			15000
>	C86 Neg.fcs/Lymphocytes	79.8		11976
> >	n/a	45.5	Neutrophils %	5447
> > >	Geometric Mean : FL1-A = 2183.470458984	2183	MFI
> > >	Median : FL1-A = 2121.236328125	2121
> > >	n/a	0.61	Burst %	33
	C86.fcs			15000
>	C86.fcs/Lymphocytes	77.3		11589
> >	n/a	32.9	Neutrophils %	3815
> > >	Geometric Mean : FL1-A = 370324.37324523926	370324	MFI
> > >	Median : FL1-A = 527354.621887207	527000
> > >	n/a	92.4	Burst %	3524
	C90 Neg.fcs			15000
>	C90 Neg.fcs/Lymphocytes	86.9		13039
> >	n/a	80.1	Neutrophils %	10441
> > >	Geometric Mean : FL1-A = 3594.494140625	3594	MFI
> > >	Median : FL1-A = 3285.85546875	3286
> > >	n/a	2.27	Burst %	237
	C90.fcs			15000
>	C90.fcs/Lymphocytes	59.8		8963
> >	n/a	66	Neutrophils %	5920
> > >	Geometric Mean : FL1-A = 890815.9255981445	891000	MFI
> > >	Median : FL1-A = 1148491.7402267456	1150000
> > >	n/a	99	Burst %	5859
	C100 Neg.fcs			15000
>	C100 Neg.fcs/Lymphocytes	83.9		12591
> >	n/a	70.7	Neutrophils %	8902
> > >	Geometric Mean : FL1-A = 3232.558837891	3233	MFI
> > >	Median : FL1-A = 3089.310546875	3089
> > >	n/a	0.61	Burst %	54
	C100.fcs			15000
>	C100.fcs/Lymphocytes	77.2		11584
> >	n/a	55.4	Neutrophils %	6419
> > >	Geometric Mean : FL1-A = 214104.41398620605	214104	MFI
> > >	Median : FL1-A = 222375.13065338135	222375
> > >	n/a	95.7	Burst %	6141
	C110 Neg.fcs			15000
>	C110 Neg.fcs/Lymphocytes	97.5		14619
> >	n/a	45	Neutrophils %	6574
> > >	Geometric Mean : FL1-A = 2875.869384766	2876	MFI
> > >	Median : FL1-A = 2522.594726563	2523
> > >	n/a	2.33	Burst %	153
	C110 Neg.fcs			14639
>	C110 Neg.fcs/Lymphocytes	75.8		11103
> >	n/a	73.2	Neutrophils %	8128
> > >	Geometric Mean : FL1-A = 2678.661376953	2679	MFI
> > >	Median : FL1-A = 2493.131591797	2493
> > >	n/a	1.41	Burst %	115
	C110.fcs			15000
>	C110.fcs/Lymphocytes	95.6		14344
> >	n/a	25.2	Neutrophils %	3611
> > >	Geometric Mean : FL1-A = 205771.51775360107	205772	MFI
> > >	Median : FL1-A = 215938.75885009766	215939
> > >	n/a	94.8	Burst %	3424
	C110.fcs			14863
>	C110.fcs/Lymphocytes	57.5		8544
> >	n/a	57.3	Neutrophils %	4898
> > >	Geometric Mean : FL1-A = 474108.26683044434	474000	MFI
> > >	Median : FL1-A = 582736.2537384033	583000
> > >	n/a	98.2	Burst %	4809
	C120 neg.fcs			15000
>	C120 neg.fcs/Lymphocytes	85.2		12777
> >	n/a	42.1	Neutrophils %	5373
> > >	Geometric Mean : FL1-A = 5660.461425781	5660	MFI
> > >	Median : FL1-A = 5413.70703125	5414
> > >	n/a	1.02	Burst %	55
	C120.fcs			15000
>	C120.fcs/Lymphocytes	81.6		12235
> >	n/a	21.9	Neutrophils %	2677
> > >	Geometric Mean : FL1-A = 302532.83977508545	302533	MFI
> > >	Median : FL1-A = 381760.02502441406	381760
> > >	n/a	93.4	Burst %	2499
	C121 Neg.fcs			15000
>	C121 Neg.fcs/Lymphocytes	97.7		14648
> >	n/a	53.4	Neutrophils %	7828
> > >	Geometric Mean : FL1-A = 2271.528564453	2272	MFI
> > >	Median : FL1-A = 2165.299804688	2165
> > >	n/a	0.6	Burst %	47
	C121.fcs			15000
>	C121.fcs/Lymphocytes	84.9		12737
> >	n/a	16.5	Neutrophils %	2099
> > >	Geometric Mean : FL1-A = 736677.2651672363	737000	MFI
> > >	Median : FL1-A = 856192.0166015625	856000
> > >	n/a	98.3	Burst %	2064
	C123-neg.fcs			15000
>	C123-neg.fcs/Lymphocytes	77.2		11584
> >	n/a	51	Neutrophils %	5908
> > >	Geometric Mean : FL1-A = 5500.598144531	5501	MFI
> > >	Median : FL1-A = 5150.034179688	5150
> > >	n/a	2.03	Burst %	120
	C123.fcs			15000
>	C123.fcs/Lymphocytes	68.3		10250
> >	n/a	42.2	Neutrophils %	4328
> > >	Geometric Mean : FL1-A = 245351.88674926758	245352	MFI
> > >	Median : FL1-A = 279627.8476715088	279628
> > >	n/a	95.9	Burst %	4149
	C126-neg.fcs			15000
>	C126-neg.fcs/Lymphocytes	87.4		13104
> >	n/a	11.9	Neutrophils %	1562
> > >	Geometric Mean : FL1-A = 2800.388183594	2800	MFI
> > >	Median : FL1-A = 2683.084716797	2683
> > >	n/a	1.02	Burst %	16
	C126.fcs			15000
>	C126.fcs/Lymphocytes	72.5		10881
> >	n/a	12.3	Neutrophils %	1337
> > >	Geometric Mean : FL1-A = 119102.00119018555	119102	MFI
> > >	Median : FL1-A = 138993.85929107666	138994
> > >	n/a	89.7	Burst %	1199
	C133 (1285).fcs			15000
>	C133 (1285).fcs/Lymphocytes	86.8		13021
> >	n/a	28.6	Neutrophils %	3718
> > >	Geometric Mean : FL1-A = 104223.62089157104	104224	MFI
> > >	Median : FL1-A = 101510.28633117676	101510
> > >	n/a	91.4	Burst %	3398
	C133 (1285)N.fcs			15000
>	C133 (1285)N.fcs/Lymphocytes	91.7		13756
> >	n/a	47.1	Neutrophils %	6479
> > >	Geometric Mean : FL1-A = 2084.059570313	2084	MFI
> > >	Median : FL1-A = 2035.78125	2036
> > >	n/a	0.59	Burst %	38
	C140 Neg.fcs			15000
>	C140 Neg.fcs/Lymphocytes	93.6		14040
> >	n/a	20.5	Neutrophils %	2880
> > >	Geometric Mean : FL1-A = 2310.315429688	2310	MFI
> > >	Median : FL1-A = 2262.827880859	2263
> > >	n/a	0.35	Burst %	10
	C140.fcs			15000
>	C140.fcs/Lymphocytes	91.3		13702
> >	n/a	10.9	Neutrophils %	1495
> > >	Geometric Mean : FL1-A = 134143.6743736267	134144	MFI
> > >	Median : FL1-A = 168726.39656066895	168726
> > >	n/a	80.9	Burst %	1210
	C143 (1098).fcs			15012
>	C143 (1098).fcs/Lymphocytes	73.3		10999
> >	n/a	13.4	Neutrophils %	1472
> > >	Geometric Mean : FL1-A = 385534.66796875	385535	MFI
> > >	Median : FL1-A = 535156.25	535000
> > >	n/a	97.2	Burst %	1431
	C143 (1098)N.fcs			15000
>	C143 (1098)N.fcs/Lymphocytes	89.6		13440
> >	n/a	39.4	Neutrophils %	5299
> > >	Geometric Mean : FL1-A = 1866.409545898	1866	MFI
> > >	Median : FL1-A = 1864.078369141	1864
> > >	n/a	0.15	Burst %	8
	C210 Neg.fcs			15000
>	C210 Neg.fcs/Lymphocytes	98.1		14708
> >	n/a	26.7	Neutrophils %	3925
> > >	Geometric Mean : FL1-A = 3955.71484375	3956	MFI
> > >	Median : FL1-A = 2820.453857422	2820
> > >	n/a	9.22	Burst %	362
	C210.fcs			15000
>	C210.fcs/Lymphocytes	91		13648
> >	n/a	17.8	Neutrophils %	2430
> > >	Geometric Mean : FL1-A = 417084.78927612305	417000	MFI
> > >	Median : FL1-A = 519666.7671203613	520000
> > >	n/a	93.8	Burst %	2279
	C310 Neg.fcs			15000
>	C310 Neg.fcs/Lymphocytes	98.7		14809
> >	n/a	42.7	Neutrophils %	6329
> > >	Geometric Mean : FL1-A = 2196.848388672	2197	MFI
> > >	Median : FL1-A = 2102.627441406	2103
> > >	n/a	0.79	Burst %	50
	C310.fcs			15000
>	C310.fcs/Lymphocytes	87.3		13099
> >	n/a	21.4	Neutrophils %	2800
> > >	Geometric Mean : FL1-A = 344235.77785491943	344236	MFI
> > >	Median : FL1-A = 426836.9197845459	427000
> > >	n/a	94	Burst %	2633
	C321 Neg.fcs			15000
>	C321 Neg.fcs/Lymphocytes	91.5		13720
> >	n/a	70.5	Neutrophils %	9666
> > >	Geometric Mean : FL1-A = 2591.355712891	2591	MFI
> > >	Median : FL1-A = 2449.581054688	2450
> > >	n/a	0.67	Burst %	65
	C321.fcs			15000
>	C321.fcs/Lymphocytes	47.9		7178
> >	n/a	30.1	Neutrophils %	2162
> > >	Geometric Mean : FL1-A = 643945.4555511475	644000	MFI
> > >	Median : FL1-A = 709471.5595245361	709000
> > >	n/a	98.9	Burst %	2139
	C410 Neg.fcs			15000
>	C410 Neg.fcs/Lymphocytes	88.4		13266
> >	n/a	71.8	Neutrophils %	9522
> > >	Geometric Mean : FL1-A = 2490.805908203	2491	MFI
> > >	Median : FL1-A = 2385.677246094	2386
> > >	n/a	0.39	Burst %	37
	C410.fcs			15000
>	C410.fcs/Lymphocytes	64.8		9715
> >	n/a	24.2	Neutrophils %	2348
> > >	Geometric Mean : FL1-A = 674677.4196624756	675000	MFI
> > >	Median : FL1-A = 892132.0915222168	892000
> > >	n/a	98.2	Burst %	2305
	C421 Dup.fcs			15000
>	C421 Dup.fcs/Lymphocytes	78.9		11830
> >	n/a	27.8	Neutrophils %	3283
> > >	Geometric Mean : FL1-A = 556754.8274993896	557000	MFI
> > >	Median : FL1-A = 594841.194152832	595000
> > >	n/a	97.7	Burst %	3206
	C421 Neg.fcs			15000
>	C421 Neg.fcs/Lymphocytes	90.2		13530
> >	n/a	52.8	Neutrophils %	7147
> > >	Geometric Mean : FL1-A = 2634.296875	2634	MFI
> > >	Median : FL1-A = 2500.465087891	2500
> > >	n/a	0.64	Burst %	46
	C610 Neg.fcs			15000
>	C610 Neg.fcs/Lymphocytes	97.8		14667
> >	n/a	44.5	Neutrophils %	6523
> > >	Geometric Mean : FL1-A = 2703.521240234	2704	MFI
> > >	Median : FL1-A = 2582.569580078	2583
> > >	n/a	0.44	Burst %	29
	C610.fcs			15000
>	C610.fcs/Lymphocytes	78.3		11740
> >	n/a	27.2	Neutrophils %	3188
> > >	Geometric Mean : FL1-A = 320852.8995513916	320853	MFI
> > >	Median : FL1-A = 339443.7551498413	339444
> > >	n/a	97.8	Burst %	3119
	C621 Neg.fcs			15000
>	C621 Neg.fcs/Lymphocytes	90.2		13530
> >	n/a	54.8	Neutrophils %	7412
> > >	Geometric Mean : FL1-A = 2604.119384766	2604	MFI
> > >	Median : FL1-A = 2442.396972656	2442
> > >	n/a	1.47	Burst %	109
	C621.fcs			15000
>	C621.fcs/Lymphocytes	82.2		12335
> >	n/a	50	Neutrophils %	6164
> > >	Geometric Mean : FL1-A = 257547.52159118652	257548	MFI
> > >	Median : FL1-A = 264450.64544677734	264451
> > >	n/a	98.5	Burst %	6072
	C710 Neg.fcs			15000
>	C710 Neg.fcs/Lymphocytes	98		14696
> >	n/a	70.9	Neutrophils %	10417
> > >	Geometric Mean : FL1-A = 2631.02734375	2631	MFI
> > >	Median : FL1-A = 2493.131591797	2493
> > >	n/a	1.11	Burst %	116
	C710.fcs			15000
>	C710.fcs/Lymphocytes	64.9		9742
> >	n/a	57.3	Neutrophils %	5584
> > >	Geometric Mean : FL1-A = 595312.6430511475	595000	MFI
> > >	Median : FL1-A = 653460.1211547852	653000
> > >	n/a	99.4	Burst %	5553
	C810 Neg.fcs			15000
>	C810 Neg.fcs/Lymphocytes	96.5		14472
> >	n/a	26.2	Neutrophils %	3797
> > >	Geometric Mean : FL1-A = 2711.384033203	2711	MFI
> > >	Median : FL1-A = 2537.456542969	2537
> > >	n/a	0.76	Burst %	29
	C810.fcs			15000
>	C810.fcs/Lymphocytes	93.9		14087
> >	n/a	22	Neutrophils %	3095
> > >	Geometric Mean : FL1-A = 319450.4737854004	319450	MFI
> > >	Median : FL1-A = 391985.98861694336	391986
> > >	n/a	91.7	Burst %	2838
	C1098 (C1410).fcs			15000
>	C1098 (C1410).fcs/Lymphocytes	62.3		9339
> >	n/a	17.9	Neutrophils %	1671
> > >	Geometric Mean : FL1-A = 1888947.582244873	1890000	MFI
> > >	Median : FL1-A = 3345292.329788208	3350000
> > >	n/a	98.9	Burst %	1652
	C1098 Neg.fcs			15000
>	C1098 Neg.fcs/Lymphocytes	94.3		14144
> >	n/a	62.8	Neutrophils %	8888
> > >	Geometric Mean : FL1-A = 1600.533325195	1601	MFI
> > >	Median : FL1-A = 1647.746337891	1648
> > >	n/a	0.09	Burst %	8
	C1098(C140).fcs			15000
>	C1098(C140).fcs/Lymphocytes	72.8		10913
> >	n/a	14.9	Neutrophils %	1625
> > >	Geometric Mean : FL1-A = 398668.81370544434	398669	MFI
> > >	Median : FL1-A = 524265.9091949463	524000
> > >	n/a	97.5	Burst %	1585
	C1098(C140)neg.fcs			15000
>	C1098(C140)neg.fcs/Lymphocytes	84.9		12732
> >	n/a	31.4	Neutrophils %	3996
> > >	Geometric Mean : FL1-A = 2153.326171875	2153	MFI
> > >	Median : FL1-A = 2152.617675781	2153
> > >	n/a	0.15	Burst %	6
	C1098(C146).fcs			15000
>	C1098(C146).fcs/Lymphocytes	74.4		11156
> >	n/a	21.7	Neutrophils %	2424
> > >	Geometric Mean : FL1-A = 319390.01083374023	319390	MFI
> > >	Median : FL1-A = 420614.3856048584	421000
> > >	n/a	97.2	Burst %	2357
	C1210-neg.fcs			15000
>	C1210-neg.fcs/Lymphocytes	94.1		14108
> >	n/a	15.7	Neutrophils %	2209
> > >	Geometric Mean : FL1-A = 2462.613769531	2463	MFI
> > >	Median : FL1-A = 2392.694580078	2393
> > >	n/a	0.59	Burst %	13
	C1210.fcs			15000
>	C1210.fcs/Lymphocytes	93.5		14029
> >	n/a	3.9	Neutrophils %	547
> > >	Geometric Mean : FL1-A = 79663.7109375	79664	MFI
> > >	Median : FL1-A = 112831.52103424072	112832
> > >	n/a	78.1	Burst %	427
	C1263 (G1510).fcs			15022
>	C1263 (G1510).fcs/Lymphocytes	84.1		12628
> >	n/a	58.5	Neutrophils %	7386
> > >	Geometric Mean : FL1-A = 356846.2133407593	356846	MFI
> > >	Median : FL1-A = 294808.9408874512	294809
> > >	n/a	98.5	Burst %	7273
	C1263 Neg.fcs			15000
>	C1263 Neg.fcs/Lymphocytes	94.6		14191
> >	n/a	71.5	Neutrophils %	10152
> > >	Geometric Mean : FL1-A = 1549.603881836	1550	MFI
> > >	Median : FL1-A = 1558.31262207	1558
> > >	n/a	0.18	Burst %	18
	C1263(G150).fcs			15000
>	C1263(G150).fcs/Lymphocytes	74.9		11236
> >	n/a	28.1	Neutrophils %	3156
> > >	Geometric Mean : FL1-A = 380467.1287536621	380467	MFI
> > >	Median : FL1-A = 444754.0760040283	445000
> > >	n/a	98.2	Burst %	3099
	C1263(G150)neg.fcs			15000
>	C1263(G150)neg.fcs/Lymphocytes	82.7		12401
> >	n/a	49.1	Neutrophils %	6092
> > >	Geometric Mean : FL1-A = 2000.620117188	2001	MFI
> > >	Median : FL1-A = 2012.004150391	2012
> > >	n/a	0.11	Burst %	7
	C1263(G156).fcs			15000
>	C1263(G156).fcs/Lymphocytes	93.3		13994
> >	n/a	50.2	Neutrophils %	7018
> > >	Geometric Mean : FL1-A = 66786.9140625	66787	MFI
> > >	Median : FL1-A = 59129.71875	59130
> > >	n/a	91.2	Burst %	6403
	C1263(G156)neg.fcs			15000
>	C1263(G156)neg.fcs/Lymphocytes	91.6		13742
> >	n/a	62.5	Neutrophils %	8583
> > >	Geometric Mean : FL1-A = 2411.281738281	2411	MFI
> > >	Median : FL1-A = 2357.813476563	2358
> > >	n/a	0.22	Burst %	19
	C1277(G146)-neg.fcs			15000
>	C1277(G146)-neg.fcs/Lymphocytes	94.2		14133
> >	n/a	79.8	Neutrophils %	11285
> > >	Geometric Mean : FL1-A = 2426.753417969	2427	MFI
> > >	Median : FL1-A = 2385.677246094	2386
> > >	n/a	0.2	Burst %	23
	C1277(G146).fcs			15000
>	C1277(G146).fcs/Lymphocytes	93.3		13997
> >	n/a	62.2	Neutrophils %	8712
> > >	Geometric Mean : FL1-A = 155014.12391662598	155014	MFI
> > >	Median : FL1-A = 143980.073928833	143980
> > >	n/a	91.5	Burst %	7968
	C1277(G1410).fcs			15000
>	C1277(G1410).fcs/Lymphocytes	82.4		12366
> >	n/a	73.7	Neutrophils %	9113
> > >	Geometric Mean : FL1-A = 121313.41695785522	121313	MFI
> > >	Median : FL1-A = 100324.66650009155	100325
> > >	n/a	94.3	Burst %	8597
	C1277(G1410)neg.fcs			15000
>	C1277(G1410)neg.fcs/Lymphocytes	95.8		14366
> >	n/a	73.6	Neutrophils %	10580
> > >	Geometric Mean : FL1-A = 2137.466308594	2137	MFI
> > >	Median : FL1-A = 2121.236328125	2121
> > >	n/a	0.15	Burst %	16
	C1277G143-neg1.fcs			15000
>	C1277G143-neg1.fcs/Lymphocytes	91.3		13699
> >	n/a	66.4	Neutrophils %	9092
> > >	Geometric Mean : FL1-A = 6392.26171875	6392	MFI
> > >	Median : FL1-A = 6142.484863281	6142
> > >	n/a	3.27	Burst %	297
	C1277G143.fcs			15000
>	C1277G143.fcs/Lymphocytes	91.3		13689
> >	n/a	56.1	Neutrophils %	7677
> > >	Geometric Mean : FL1-A = 121952.89134979248	121953	MFI
> > >	Median : FL1-A = 113830.10149002075	113830
> > >	n/a	89.7	Burst %	6883
	C1285 (C1310).fcs			15020
>	C1285 (C1310).fcs/Lymphocytes	90.4		13578
> >	n/a	35.2	Neutrophils %	4783
> > >	Geometric Mean : FL1-A = 711044.7406768799	711000	MFI
> > >	Median : FL1-A = 701185.131072998	701000
> > >	n/a	98.7	Burst %	4721
	C1285 Neg.fcs			15000
>	C1285 Neg.fcs/Lymphocytes	93.8		14071
> >	n/a	28.4	Neutrophils %	4003
> > >	Geometric Mean : FL1-A = 1776.762451172	1777	MFI
> > >	Median : FL1-A = 1711.877685547	1712
> > >	n/a	0.82	Burst %	33
	C1285(C130).fcs			15000
>	C1285(C130).fcs/Lymphocytes	79		11854
> >	n/a	50.8	Neutrophils %	6018
> > >	Geometric Mean : FL1-A = 125886.51180267334	125887	MFI
> > >	Median : FL1-A = 118260.44273376465	118260
> > >	n/a	92.5	Burst %	5569
	C1285(C136).fcs			15000
>	C1285(C136).fcs/Lymphocytes	80.8		12120
> >	n/a	30.9	Neutrophils %	3742
> > >	Geometric Mean : FL1-A = 120120.84722518921	120121	MFI
> > >	Median : FL1-A = 119657.99331665039	119658
> > >	n/a	94.3	Burst %	3529
	C1285(C136)neg.fcs			15000
>	C1285(C136)neg.fcs/Lymphocytes	89.1		13359
> >	n/a	65.7	Neutrophils %	8781
> > >	Geometric Mean : FL1-A = 2389.083251953	2389	MFI
> > >	Median : FL1-A = 2344.00390625	2344
> > >	n/a	0.54	Burst %	47
	C1285(130)neg.fcs			15000
>	C1285(130)neg.fcs/Lymphocytes	89.2		13380
> >	n/a	35	Neutrophils %	4680
> > >	Geometric Mean : FL1-A = 2197.578857422	2198	MFI
> > >	Median : FL1-A = 2127.475830078	2127
> > >	n/a	0.49	Burst %	23
	G10 neg.fcs			15000
>	G10 neg.fcs/Lymphocytes	86.5		12982
> >	n/a	17.3	Neutrophils %	2245
> > >	Geometric Mean : FL1-A = 2336.863769531	2337	MFI
> > >	Median : FL1-A = 2071.975097656	2072
> > >	n/a	0.89	Burst %	20
	G10.fcs			15000
>	G10.fcs/Lymphocytes	94.5		14177
> >	n/a	12.2	Neutrophils %	1723
> > >	Geometric Mean : FL1-A = 295539.5698547363	295540	MFI
> > >	Median : FL1-A = 513597.2023010254	514000
> > >	n/a	83.9	Burst %	1445
	G13 Neg.fcs			15000
>	G13 Neg.fcs/Lymphocytes	94.6		14183
> >	n/a	70.2	Neutrophils %	9960
> > >	Geometric Mean : FL1-A = 3737.336669922	3737	MFI
> > >	Median : FL1-A = 3080.250244141	3080
> > >	n/a	3.3	Burst %	329
	G13.fcs			15000
>	G13.fcs/Lymphocytes	90.6		13585
> >	n/a	54.4	Neutrophils %	7385
> > >	Geometric Mean : FL1-A = 503072.4048614502	503000	MFI
> > >	Median : FL1-A = 546272.8023529053	546000
> > >	n/a	98.4	Burst %	7266
	G20 Dup.fcs			15000
>	G20 Dup.fcs/Lymphocytes	87.6		13145
> >	n/a	43.2	Neutrophils %	5677
> > >	Geometric Mean : FL1-A = 401255.13076782227	401000	MFI
> > >	Median : FL1-A = 582736.2537384033	583000
> > >	n/a	92.6	Burst %	5255
	G20 Neg.fcs			15000
>	G20 Neg.fcs/Lymphocytes	97.4		14614
> >	n/a	66.5	Neutrophils %	9720
> > >	Geometric Mean : FL1-A = 2614.039550781	2614	MFI
> > >	Median : FL1-A = 2256.19140625	2256
> > >	n/a	2.04	Burst %	198
	G23 Neg.fcs			15000
>	G23 Neg.fcs/Lymphocytes	94		14097
> >	n/a	58.7	Neutrophils %	8270
> > >	Geometric Mean : FL1-A = 3256.373535156	3256	MFI
> > >	Median : FL1-A = 2746.875	2747
> > >	n/a	2.72	Burst %	225
	G23.fcs			15000
>	G23.fcs/Lymphocytes	91.3		13694
> >	n/a	49.3	Neutrophils %	6746
> > >	Geometric Mean : FL1-A = 412347.03063964844	412000	MFI
> > >	Median : FL1-A = 448690.2713775635	449000
> > >	n/a	94.4	Burst %	6367
	G26 Dup.fcs			15000
>	G26 Dup.fcs/Lymphocytes	98.3		14740
> >	n/a	57.8	Neutrophils %	8514
> > >	Geometric Mean : FL1-A = 63163.54296875	63164	MFI
> > >	Median : FL1-A = 66696.6484375	66697
> > >	n/a	84.3	Burst %	7178
	G26 Neg.fcs			15000
>	G26 Neg.fcs/Lymphocytes	96.8		14513
> >	n/a	65	Neutrophils %	9427
> > >	Geometric Mean : FL1-A = 3290.938232422	3291	MFI
> > >	Median : FL1-A = 2771.185546875	2771
> > >	n/a	1.85	Burst %	174
	G26 Neg.fcs			15000
>	G26 Neg.fcs/Lymphocytes	94.3		14150
> >	n/a	65.6	Neutrophils %	9281
> > >	Geometric Mean : FL1-A = 2571.120605469	2571	MFI
> > >	Median : FL1-A = 2269.483642578	2269
> > >	n/a	0.77	Burst %	71
	G26.fcs			15000
>	G26.fcs/Lymphocytes	95.8		14376
> >	n/a	61.3	Neutrophils %	8819
> > >	Geometric Mean : FL1-A = 335917.2582626343	335917	MFI
> > >	Median : FL1-A = 406048.01177978516	406000
> > >	n/a	95.7	Burst %	8441
	G33 Neg.fcs			15000
>	G33 Neg.fcs/Lymphocytes	94.4		14167
> >	n/a	61.9	Neutrophils %	8775
> > >	Geometric Mean : FL1-A = 4762.434570313	4762	MFI
> > >	Median : FL1-A = 3953.749511719	3954
> > >	n/a	6.44	Burst %	565
	G33.fcs			15000
>	G33.fcs/Lymphocytes	94.6		14183
> >	n/a	57.6	Neutrophils %	8175
> > >	Geometric Mean : FL1-A = 173479.28047180176	173479	MFI
> > >	Median : FL1-A = 160508.62312316895	160509
> > >	n/a	92.1	Burst %	7528
	G36 Neg.fcs			15000
>	G36 Neg.fcs/Lymphocytes	85.7		12861
> >	n/a	46.2	Neutrophils %	5936
> > >	Geometric Mean : FL1-A = 2690.642822266	2691	MFI
> > >	Median : FL1-A = 2364.748779297	2365
> > >	n/a	1.28	Burst %	76
	G36.fcs			15000
>	G36.fcs/Lymphocytes	91.8		13777
> >	n/a	54.4	Neutrophils %	7488
> > >	Geometric Mean : FL1-A = 160683.9084625244	160684	MFI
> > >	Median : FL1-A = 146539.87884521484	146540
> > >	n/a	97.4	Burst %	7293
	G40 Neg.fcs			15000
>	G40 Neg.fcs/Lymphocytes	94.5		14177
> >	n/a	37.6	Neutrophils %	5324
> > >	Geometric Mean : FL1-A = 2430.228271484	2430	MFI
> > >	Median : FL1-A = 2256.19140625	2256
> > >	n/a	1.18	Burst %	63
	G40.fcs			15000
>	G40.fcs/Lymphocytes	93.2		13986
> >	n/a	19.6	Neutrophils %	2744
> > >	Geometric Mean : FL1-A = 890561.1038208008	891000	MFI
> > >	Median : FL1-A = 1373844.027519226	1370000
> > >	n/a	96.8	Burst %	2655
	G43 Neg.fcs			15000
>	G43 Neg.fcs/Lymphocytes	93.1		13961
> >	n/a	49.2	Neutrophils %	6867
> > >	Geometric Mean : FL1-A = 4656.944824219	4657	MFI
> > >	Median : FL1-A = 3828.052978516	3828
> > >	n/a	2.62	Burst %	180
	G43.fcs			15000
>	G43.fcs/Lymphocytes	93.4		14003
> >	n/a	41.9	Neutrophils %	5863
> > >	Geometric Mean : FL1-A = 2067409.0385437012	2070000	MFI
> > >	Median : FL1-A = 2821312.427520752	2820000
> > >	n/a	99.4	Burst %	5827
	G46 Neg.fcs			15000
>	G46 Neg.fcs/Lymphocytes	90.1		13514
> >	n/a	56.5	Neutrophils %	7640
> > >	Geometric Mean : FL1-A = 3245.955322266	3246	MFI
> > >	Median : FL1-A = 2667.369873047	2667
> > >	n/a	2.84	Burst %	217
	G46.fcs			15000
>	G46.fcs/Lymphocytes	93.9		14089
> >	n/a	54.5	Neutrophils %	7677
> > >	Geometric Mean : FL1-A = 316383.1949234009	316383	MFI
> > >	Median : FL1-A = 323861.09828948975	323861
> > >	n/a	98.3	Burst %	7546
	G50 Neg.fcs			15000
>	G50 Neg.fcs/Lymphocytes	92.6		13886
> >	n/a	60.7	Neutrophils %	8423
> > >	Geometric Mean : FL1-A = 2067.753173828	2068	MFI
> > >	Median : FL1-A = 2012.004150391	2012
> > >	n/a	0.28	Burst %	24
	G50.fcs			15000
>	G50.fcs/Lymphocytes	91.4		13712
> >	n/a	38.7	Neutrophils %	5306
> > >	Geometric Mean : FL1-A = 386420.04013061523	386420	MFI
> > >	Median : FL1-A = 574241.0182952881	574000
> > >	n/a	89.6	Burst %	4756
	G53 Neg.fcs			15000
>	G53 Neg.fcs/Lymphocytes	89.8		13477
> >	n/a	62.2	Neutrophils %	8389
> > >	Geometric Mean : FL1-A = 4184.204101563	4184	MFI
> > >	Median : FL1-A = 3546.607910156	3547
> > >	n/a	3.06	Burst %	257
	G53.fcs			15000
>	G53.fcs/Lymphocytes	97.4		14612
> >	n/a	65.1	Neutrophils %	9513
> > >	Geometric Mean : FL1-A = 317812.49046325684	317812	MFI
> > >	Median : FL1-A = 316340.0888442993	316340
> > >	n/a	97.6	Burst %	9281
	G56 Neg.fcs			15000
>	G56 Neg.fcs/Lymphocytes	99.2		14880
> >	n/a	62.5	Neutrophils %	9301
> > >	Geometric Mean : FL1-A = 2318.723388672	2319	MFI
> > >	Median : FL1-A = 2171.668701172	2172
> > >	n/a	0.29	Burst %	27
	G56.fcs			15000
>	G56.fcs/Lymphocytes	98		14696
> >	n/a	65.7	Neutrophils %	9660
> > >	Geometric Mean : FL1-A = 157767.38166809082	157767	MFI
> > >	Median : FL1-A = 159568.53866577148	159569
> > >	n/a	92.5	Burst %	8935
	G60N.fcs			15000
>	G60N.fcs/Lymphocytes	93.3		14001
> >	n/a	30.9	Neutrophils %	4323
> > >	Geometric Mean : FL1-A = 2749.851806641	2750	MFI
> > >	Median : FL1-A = 2406.791259766	2407
> > >	n/a	1.53	Burst %	66
	G60.fcs			15000
>	G60.fcs/Lymphocytes	95.9		14391
> >	n/a	26.8	Neutrophils %	3860
> > >	Geometric Mean : FL1-A = 1107889.0562057495	1110000	MFI
> > >	Median : FL1-A = 1444182.3959350586	1440000
> > >	n/a	98.4	Burst %	3799
	G63 Neg.fcs			15000
>	G63 Neg.fcs/Lymphocytes	98.7		14800
> >	n/a	57.6	Neutrophils %	8519
> > >	Geometric Mean : FL1-A = 3419.326416016	3419	MFI
> > >	Median : FL1-A = 2921.633789063	2922
> > >	n/a	2.36	Burst %	201
	G63.fcs			15000
>	G63.fcs/Lymphocytes	97.8		14666
> >	n/a	46.5	Neutrophils %	6827
> > >	Geometric Mean : FL1-A = 442701.1966705322	443000	MFI
> > >	Median : FL1-A = 547879.5528411865	548000
> > >	n/a	95.6	Burst %	6527
	G66 Neg.fcs			15000
>	G66 Neg.fcs/Lymphocytes	98.6		14790
> >	n/a	62.5	Neutrophils %	9243
> > >	Geometric Mean : FL1-A = 2589.084228516	2589	MFI
> > >	Median : FL1-A = 2413.870605469	2414
> > >	n/a	0.55	Burst %	51
	G66.fcs			15000
>	G66.fcs/Lymphocytes	97.5		14631
> >	n/a	60.1	Neutrophils %	8787
> > >	Geometric Mean : FL1-A = 270170.16410827637	270170	MFI
> > >	Median : FL1-A = 262901.78298950195	262902
> > >	n/a	99.3	Burst %	8729
	G70 Neg.fcs			15000
>	G70 Neg.fcs/Lymphocytes	91.8		13773
> >	n/a	36.2	Neutrophils %	4992
> > >	Geometric Mean : FL1-A = 2399.483886719	2399	MFI
> > >	Median : FL1-A = 2223.300292969	2223
> > >	n/a	0.62	Burst %	31
	G70.fcs			15000
>	G70.fcs/Lymphocytes	81		12148
> >	n/a	42.6	Neutrophils %	5177
> > >	Geometric Mean : FL1-A = 287501.0681152344	287501	MFI
> > >	Median : FL1-A = 319139.79053497314	319140
> > >	n/a	97.6	Burst %	5051
	G73 Neg.fcs			15000
>	G73 Neg.fcs/Lymphocytes	87.2		13080
> >	n/a	79	Neutrophils %	10339
> > >	Geometric Mean : FL1-A = 3916.746826172	3917	MFI
> > >	Median : FL1-A = 3557.040039063	3557
> > >	n/a	1.43	Burst %	148
	G73.fcs			15000
>	G73.fcs/Lymphocytes	91.6		13733
> >	n/a	61.2	Neutrophils %	8411
> > >	Geometric Mean : FL1-A = 296473.0739593506	296473	MFI
> > >	Median : FL1-A = 272333.025932312	272333
> > >	n/a	98.9	Burst %	8315
	G76 Neg.fcs			15000
>	G76 Neg.fcs/Lymphocytes	96.8		14520
> >	n/a	81.7	Neutrophils %	11858
> > >	Geometric Mean : FL1-A = 3445.36328125	3445	MFI
> > >	Median : FL1-A = 2999.894042969	3000
> > >	n/a	0.9	Burst %	107
	G76.fcs			15000
>	G76.fcs/Lymphocytes	97.4		14615
> >	n/a	80.4	Neutrophils %	11754
> > >	Geometric Mean : FL1-A = 169070.57762145996	169071	MFI
> > >	Median : FL1-A = 160980.74913024902	160981
> > >	n/a	96.8	Burst %	11373
	G80 Neg.fcs			8113
>	G80 Neg.fcs/Lymphocytes	97.9		7940
> >	n/a	50.1	Neutrophils %	3981
> > >	Geometric Mean : FL1-A = 2147.900878906	2148	MFI
> > >	Median : FL1-A = 2065.8984375	2066
> > >	n/a	0.78	Burst %	31
	G80.fcs			15000
>	G80.fcs/Lymphocytes	91.9		13791
> >	n/a	22.8	Neutrophils %	3145
> > >	Geometric Mean : FL1-A = 409384.6797943115	409000	MFI
> > >	Median : FL1-A = 488582.6587677002	489000
> > >	n/a	96.7	Burst %	3042
	G83 Neg.fcs			15000
>	G83 Neg.fcs/Lymphocytes	97.4		14611
> >	n/a	63.4	Neutrophils %	9267
> > >	Geometric Mean : FL1-A = 3470.367919922	3470	MFI
> > >	Median : FL1-A = 3135.013427734	3135
> > >	n/a	1.22	Burst %	113
	G83.fcs			15000
>	G83.fcs/Lymphocytes	98.4		14754
> >	n/a	55.5	Neutrophils %	8194
> > >	Geometric Mean : FL1-A = 286284.6565246582	286285	MFI
> > >	Median : FL1-A = 290511.1312866211	290511
> > >	n/a	97.8	Burst %	8010
	G86 Neg.fcs			15000
>	G86 Neg.fcs/Lymphocytes	95.2		14276
> >	n/a	77.1	Neutrophils %	11003
> > >	Geometric Mean : FL1-A = 2266.649169922	2267	MFI
> > >	Median : FL1-A = 2158.949462891	2159
> > >	n/a	0.29	Burst %	32
	G86.fcs			15000
>	G86.fcs/Lymphocytes	94.1		14115
> >	n/a	74.8	Neutrophils %	10565
> > >	Geometric Mean : FL1-A = 107123.33917617798	107123	MFI
> > >	Median : FL1-A = 98862.125	98862
> > >	n/a	97.7	Burst %	10323
	G90 Neg.fcs			15000
>	G90 Neg.fcs/Lymphocytes	90		13495
> >	n/a	58.1	Neutrophils %	7836
> > >	Geometric Mean : FL1-A = 2491.829589844	2492	MFI
> > >	Median : FL1-A = 2330.275146484	2330
> > >	n/a	1.26	Burst %	99
	G90.fcs			15000
>	G90.fcs/Lymphocytes	88.6		13288
> >	n/a	34.8	Neutrophils %	4619
> > >	Geometric Mean : FL1-A = 260312.31880187988	260312	MFI
> > >	Median : FL1-A = 265228.533744812	265229
> > >	n/a	97.3	Burst %	4494
	G93 Neg.fcs			15000
>	G93 Neg.fcs/Lymphocytes	95.1		14267
> >	n/a	45.4	Neutrophils %	6482
> > >	Geometric Mean : FL1-A = 3583.98828125	3584	MFI
> > >	Median : FL1-A = 3546.607910156	3547
> > >	n/a	3.07	Burst %	199
	G93.fcs			15000
>	G93.fcs/Lymphocytes	96		14403
> >	n/a	40.8	Neutrophils %	5870
> > >	Geometric Mean : FL1-A = 255361.05632781982	255361	MFI
> > >	Median : FL1-A = 256796.43154144287	256796
> > >	n/a	93.8	Burst %	5506
	G96 Neg.fcs			15000
>	G96 Neg.fcs/Lymphocytes	98.3		14748
> >	n/a	75	Neutrophils %	11065
> > >	Geometric Mean : FL1-A = 2429.990478516	2430	MFI
> > >	Median : FL1-A = 2309.832519531	2310
> > >	n/a	0.23	Burst %	25
	G96.fcs			15000
>	G96.fcs/Lymphocytes	97.4		14606
> >	n/a	68.1	Neutrophils %	9950
> > >	Geometric Mean : FL1-A = 211596.01211547852	211596	MFI
> > >	Median : FL1-A = 198307.50465393066	198308
> > >	n/a	98.8	Burst %	9826
	G100 Neg.fcs			15000
>	G100 Neg.fcs/Lymphocytes	89.5		13426
> >	n/a	44	Neutrophils %	5902
> > >	Geometric Mean : FL1-A = 2406.208007813	2406	MFI
> > >	Median : FL1-A = 2165.299804688	2165
> > >	n/a	0.91	Burst %	54
	G100.fcs			15000
>	G100.fcs/Lymphocytes	81.5		12222
> >	n/a	23.2	Neutrophils %	2834
> > >	Geometric Mean : FL1-A = 441567.42095947266	442000	MFI
> > >	Median : FL1-A = 488582.6587677002	489000
> > >	n/a	96.5	Burst %	2735
	G103 Neg.fcs			15000
>	G103 Neg.fcs/Lymphocytes	95		14253
> >	n/a	48.8	Neutrophils %	6952
> > >	Geometric Mean : FL1-A = 2922.076904297	2922	MFI
> > >	Median : FL1-A = 2862.179443359	2862
> > >	n/a	1.22	Burst %	85
	G103.fcs			15000
>	G103.fcs/Lymphocytes	95.9		14387
> >	n/a	44.1	Neutrophils %	6349
> > >	Geometric Mean : FL1-A = 165317.964553833	165318	MFI
> > >	Median : FL1-A = 150907.73105621338	150908
> > >	n/a	93.6	Burst %	5942
	G106 Neg.fcs			15000
>	G106 Neg.fcs/Lymphocytes	98.1		14715
> >	n/a	72.2	Neutrophils %	10629
> > >	Geometric Mean : FL1-A = 2640.576660156	2641	MFI
> > >	Median : FL1-A = 2544.920410156	2545
> > >	n/a	0.22	Burst %	23
	G106.fcs			15000
>	G106.fcs/Lymphocytes	98.6		14793
> >	n/a	65.2	Neutrophils %	9652
> > >	Geometric Mean : FL1-A = 93508.78125	93509	MFI
> > >	Median : FL1-A = 76794.6953125	76795
> > >	n/a	93.6	Burst %	9036
	G110 Dup.fcs			15000
>	G110 Dup.fcs/Lymphocytes	96.4		14457
> >	n/a	64.5	Neutrophils %	9330
> > >	Geometric Mean : FL1-A = 83909.6953125	83910	MFI
> > >	Median : FL1-A = 85359.4453125	85359
> > >	n/a	90.8	Burst %	8467
	G110 Neg.fcs			15000
>	G110 Neg.fcs/Lymphocytes	96.5		14476
> >	n/a	79.6	Neutrophils %	11516
> > >	Geometric Mean : FL1-A = 2563.244628906	2563	MFI
> > >	Median : FL1-A = 2262.827880859	2263
> > >	n/a	1.83	Burst %	211
	G110 Neg.fcs			15000
>	G110 Neg.fcs/Lymphocytes	82.6		12390
> >	n/a	70.3	Neutrophils %	8706
> > >	Geometric Mean : FL1-A = 2521.700439453	2522	MFI
> > >	Median : FL1-A = 2364.748779297	2365
> > >	n/a	0.92	Burst %	80
	G110.fcs			15000
>	G110.fcs/Lymphocytes	82.3		12346
> >	n/a	62.6	Neutrophils %	7723
> > >	Geometric Mean : FL1-A = 426354.5513153076	426000	MFI
> > >	Median : FL1-A = 466153.4786224365	466000
> > >	n/a	98.7	Burst %	7619
	G113N.fcs			15000
>	G113N.fcs/Lymphocytes	92.1		13819
> >	n/a	80.1	Neutrophils %	11067
> > >	Geometric Mean : FL1-A = 3790.874023438	3791	MFI
> > >	Median : FL1-A = 3295.520507813	3296
> > >	n/a	1.85	Burst %	205
	G113.fcs			15000
>	G113.fcs/Lymphocytes	97		14544
> >	n/a	80.4	Neutrophils %	11689
> > >	Geometric Mean : FL1-A = 250236.27281188965	250236	MFI
> > >	Median : FL1-A = 232391.23821258545	232391
> > >	n/a	97.6	Burst %	11407
	G120 Neg.fcs			15000
>	G120 Neg.fcs/Lymphocytes	83.2		12482
> >	n/a	60.8	Neutrophils %	7589
> > >	Geometric Mean : FL1-A = 2792.869873047	2793	MFI
> > >	Median : FL1-A = 2605.42578125	2605
> > >	n/a	1.17	Burst %	89
	G120.fcs			15000
>	G120.fcs/Lymphocytes	77.7		11656
> >	n/a	51.6	Neutrophils %	6015
> > >	Geometric Mean : FL1-A = 444203.61518859863	444000	MFI
> > >	Median : FL1-A = 717855.8826446533	718000
> > >	n/a	89.8	Burst %	5400
	G121 Neg.fcs			15000
>	G121 Neg.fcs/Lymphocytes	96.9		14540
> >	n/a	50.8	Neutrophils %	7383
> > >	Geometric Mean : FL1-A = 2383.736572266	2384	MFI
> > >	Median : FL1-A = 2262.827880859	2263
> > >	n/a	0.58	Burst %	43
	G121.fcs			15000
>	G121.fcs/Lymphocytes	95.7		14360
> >	n/a	27.7	Neutrophils %	3971
> > >	Geometric Mean : FL1-A = 118478.1436920166	118478	MFI
> > >	Median : FL1-A = 168726.39656066895	168726
> > >	n/a	83.3	Burst %	3307
	G123N.fcs			15000
>	G123N.fcs/Lymphocytes	87.3		13097
> >	n/a	69.7	Neutrophils %	9125
> > >	Geometric Mean : FL1-A = 4556.460449219	4556	MFI
> > >	Median : FL1-A = 3761.18359375	3761
> > >	n/a	4.91	Burst %	448
	G123.fcs			15000
>	G123.fcs/Lymphocytes	95.5		14328
> >	n/a	68.1	Neutrophils %	9751
> > >	Geometric Mean : FL1-A = 285587.7113342285	285588	MFI
> > >	Median : FL1-A = 284599.2851257324	284599
> > >	n/a	97.6	Burst %	9521
	G153 (1263).fcs			15000
>	G153 (1263).fcs/Lymphocytes	92.3		13851
> >	n/a	32.5	Neutrophils %	4501
> > >	Geometric Mean : FL1-A = 467507.8868865967	468000	MFI
> > >	Median : FL1-A = 554354.3338775635	554000
> > >	n/a	98.5	Burst %	4433
	G153 (1263)N.fcs			15000
>	G153 (1263)N.fcs/Lymphocytes	92.3		13839
> >	n/a	37.9	Neutrophils %	5244
> > >	Geometric Mean : FL1-A = 2346.076416016	2346	MFI
> > >	Median : FL1-A = 2256.19140625	2256
> > >	n/a	0.36	Burst %	19
	G210 Neg.fcs			15000
>	G210 Neg.fcs/Lymphocytes	98		14698
> >	n/a	81.9	Neutrophils %	12032
> > >	Geometric Mean : FL1-A = 2122.662841797	2123	MFI
> > >	Median : FL1-A = 1994.353637695	1994
> > >	n/a	0.97	Burst %	117
	G210.fcs			15000
>	G210.fcs/Lymphocytes	94.2		14129
> >	n/a	52.9	Neutrophils %	7479
> > >	Geometric Mean : FL1-A = 574320.8885192871	574000	MFI
> > >	Median : FL1-A = 747988.9392852783	748000
> > >	n/a	98.1	Burst %	7336
	G221 Neg.fcs			15000
>	G221 Neg.fcs/Lymphocytes	95.1		14261
> >	n/a	77.6	Neutrophils %	11069
> > >	Geometric Mean : FL1-A = 2152.223144531	2152	MFI
> > >	Median : FL1-A = 2041.76940918	2042
> > >	n/a	0.64	Burst %	71
	G221.fcs			15000
>	G221.fcs/Lymphocytes	91.9		13786
> >	n/a	55.5	Neutrophils %	7657
> > >	Geometric Mean : FL1-A = 394164.22843933105	394164	MFI
> > >	Median : FL1-A = 429351.66358947754	429000
> > >	n/a	98.5	Burst %	7539
	G310 Neg.fcs			15000
>	G310 Neg.fcs/Lymphocytes	97.6		14641
> >	n/a	81.2	Neutrophils %	11884
> > >	Geometric Mean : FL1-A = 2009.662475586	2010	MFI
> > >	Median : FL1-A = 1919.640014648	1920
> > >	n/a	0.88	Burst %	105
	G310.fcs			15000
>	G310.fcs/Lymphocytes	93.2		13980
> >	n/a	60.3	Neutrophils %	8425
> > >	Geometric Mean : FL1-A = 168320.48892974854	168320	MFI
> > >	Median : FL1-A = 150023.85139465332	150024
> > >	n/a	98.3	Burst %	8285
	G321 Neg.fcs			15000
>	G321 Neg.fcs/Lymphocytes	95.3		14291
> >	n/a	68.3	Neutrophils %	9760
> > >	Geometric Mean : FL1-A = 2385.376464844	2385	MFI
> > >	Median : FL1-A = 2184.463134766	2184
> > >	n/a	1.48	Burst %	144
	G321.fcs			15000
>	G321.fcs/Lymphocytes	92.5		13882
> >	n/a	51.9	Neutrophils %	7205
> > >	Geometric Mean : FL1-A = 259623.90899658203	259624	MFI
> > >	Median : FL1-A = 263675.0936508179	263675
> > >	n/a	99.3	Burst %	7157
	G410N.fcs			15000
>	G410N.fcs/Lymphocytes	95.1		14261
> >	n/a	90.3	Neutrophils %	12873
> > >	Geometric Mean : FL1-A = 2524.069335938	2524	MFI
> > >	Median : FL1-A = 2323.440917969	2323
> > >	n/a	0.57	Burst %	74
	G410.fcs			15000
>	G410.fcs/Lymphocytes	79.6		11944
> >	n/a	76.1	Neutrophils %	9086
> > >	Geometric Mean : FL1-A = 989415.8363342285	989000	MFI
> > >	Median : FL1-A = 1318498.0154037476	1320000
> > >	n/a	99.5	Burst %	9041
	G421 Neg.fcs			15000
>	G421 Neg.fcs/Lymphocytes	77.2		11576
> >	n/a	54.9	Neutrophils %	6350
> > >	Geometric Mean : FL1-A = 2980.056640625	2980	MFI
> > >	Median : FL1-A = 2837.070556641	2837
> > >	n/a	0.6	Burst %	38
	G421.fcs			15000
>	G421.fcs/Lymphocytes	67.7		10156
> >	n/a	48	Neutrophils %	4872
> > >	Geometric Mean : FL1-A = 1207219.8390960693	1210000	MFI
> > >	Median : FL1-A = 1509230.375289917	1510000
> > >	n/a	99.1	Burst %	4830
	G510 Neg.fcs			15000
>	G510 Neg.fcs/Lymphocytes	98.4		14762
> >	n/a	79.3	Neutrophils %	11705
> > >	Geometric Mean : FL1-A = 2021.483642578	2021	MFI
> > >	Median : FL1-A = 1971.060180664	1971
> > >	n/a	0.25	Burst %	29
	G510.fcs			15000
>	G510.fcs/Lymphocytes	94.4		14156
> >	n/a	76.8	Neutrophils %	10865
> > >	Geometric Mean : FL1-A = 105269.96850967407	105270	MFI
> > >	Median : FL1-A = 96566.25	96566
> > >	n/a	93.7	Burst %	10184
	G521 Neg.fcs			15000
>	G521 Neg.fcs/Lymphocytes	90.4		13564
> >	n/a	59	Neutrophils %	8000
> > >	Geometric Mean : FL1-A = 2331.300292969	2331	MFI
> > >	Median : FL1-A = 2216.779785156	2217
> > >	n/a	0.4	Burst %	32
	G521.fcs			15000
>	G521.fcs/Lymphocytes	88.6		13296
> >	n/a	44.1	Neutrophils %	5858
> > >	Geometric Mean : FL1-A = 115697.12162017822	115697	MFI
> > >	Median : FL1-A = 115514.08767700195	115514
> > >	n/a	95.9	Burst %	5615
	G610 Neg.fcs			15000
>	G610 Neg.fcs/Lymphocytes	98.9		14834
> >	n/a	80.5	Neutrophils %	11945
> > >	Geometric Mean : FL1-A = 2588.167236328	2588	MFI
> > >	Median : FL1-A = 2485.819824219	2486
> > >	n/a	0.51	Burst %	61
	G610.fcs			15000
>	G610.fcs/Lymphocytes	96		14406
> >	n/a	72	Neutrophils %	10368
> > >	Geometric Mean : FL1-A = 306252.74181365967	306253	MFI
> > >	Median : FL1-A = 304489.1834259033	304489
> > >	n/a	99.1	Burst %	10272
	G621N.fcs			15000
>	G621N.fcs/Lymphocytes	97.9		14689
> >	n/a	57.6	Neutrophils %	8456
> > >	Geometric Mean : FL1-A = 3094.307617188	3094	MFI
> > >	Median : FL1-A = 2683.084716797	2683
> > >	n/a	2.24	Burst %	189
	G621.fcs			15000
>	G621.fcs/Lymphocytes	92.7		13909
> >	n/a	53.5	Neutrophils %	7440
> > >	Geometric Mean : FL1-A = 526998.1861114502	527000	MFI
> > >	Median : FL1-A = 655382.251739502	655000
> > >	n/a	98.5	Burst %	7330
	G710 Neg.fcs			15000
>	G710 Neg.fcs/Lymphocytes	92.8		13927
> >	n/a	28.3	Neutrophils %	3944
> > >	Geometric Mean : FL1-A = 2507.416259766	2507	MFI
> > >	Median : FL1-A = 2242.977050781	2243
> > >	n/a	0.71	Burst %	28
	G710.fcs			15000
>	G710.fcs/Lymphocytes	88.9		13340
> >	n/a	61.9	Neutrophils %	8261
> > >	Geometric Mean : FL1-A = 71068.9765625	71069	MFI
> > >	Median : FL1-A = 66696.6484375	66697
> > >	n/a	94.1	Burst %	7775
	G810 Neg.fcs			15000
>	G810 Neg.fcs/Lymphocytes	97.9		14689
> >	n/a	67.1	Neutrophils %	9851
> > >	Geometric Mean : FL1-A = 2298.921875	2299	MFI
> > >	Median : FL1-A = 2216.779785156	2217
> > >	n/a	0.24	Burst %	24
	G810.fcs			15000
>	G810.fcs/Lymphocytes	97.3		14593
> >	n/a	56.4	Neutrophils %	8233
> > >	Geometric Mean : FL1-A = 120399.99961853027	120400	MFI
> > >	Median : FL1-A = 111186.63549423218	111187
> > >	n/a	89.9	Burst %	7401
